# Supplementary material for: Comparative Genomic Analysis Reveals Genetic Variations in Multiple Primary Esophageal Squamous Cell Carcinoma of Chinese Population
Source: Front Oncol. 2022 Apr 20;12:868301. doi: 10.3389/fonc.2022.868301 (PMC9065449; doi:10.3389/fonc.2022.868301)
Supplement: Table S2 — Mutations shared in PNM and tumor samples of ESCC. [file Table_2.xlsx]

## Sheet: sheet 1
Table S2. Mutations shared in PNM and tumor samples of ESCC.
ID	Hugo_Symbol	NCBI_Build	Chromosome	Start_Position	End_Position	Strand	Variant_Classification	Variant_Type	Reference_Allele	Tumor_Seq_Allele1	Tumor_Seq_Allele2	HGVSc	HGVSp	Allele frequency
P3-PNM	TP53	GRCh37	17	7578271	7578271	+	Missense_Mutation	SNP	T	T	A	c.578A>T	p.His193Leu	0.0276
P3-Tumor 2	TP53	GRCh37	17	7578271	7578271	+	Missense_Mutation	SNP	T	T	A	c.578A>T	p.His193Leu	0.041
P6-Tumor 1	ANK1	GRCh37	8	41530107	41530107	+	Missense_Mutation	SNP	C	C	A	c.4861G>T	p.Val1621Leu	0.02
P6-Tumor 2	CDKL5	GRCh37	X	18606149	18606149	+	Missense_Mutation	SNP	A	A	T	c.630A>T	p.Leu210Phe	0.3937
P6-Tumor 2	TRIM51	GRCh37	11	55659031	55659031	+	Missense_Mutation	SNP	A	A	C	c.1282A>C	p.Ser428Arg	0.4481
P6-Tumor 2	ANK1	GRCh37	8	41530107	41530107	+	Missense_Mutation	SNP	C	C	A	c.4861G>T	p.Val1621Leu	0.6321
P6-Tumor 2	SEMA4B	GRCh37	15	90771625	90771625	+	Missense_Mutation	SNP	G	A	A	c.2264G>A	p.Ser755Asn	0.861
P6-Tumor 2	PIEZO2	GRCh37	18	10671576	10671576	+	Missense_Mutation	SNP	A	A	G	c.8207T>C	p.Leu2736Pro	0.3967
P6-Tumor 2	SVIL	GRCh37	10	29754529	29754530	+	Frame_Shift_Ins	INS	-	-	G	c.5197dup	p.Gln1733ProfsTer8	0.3014
P6-Tumor 2	MFSD6L	GRCh37	17	8701069	8701069	+	Missense_Mutation	SNP	A	A	G	c.1370T>C	p.Val457Ala	0.7388
P6-Tumor 2	CENPB	GRCh37	20	3765467	3765467	+	Missense_Mutation	SNP	T	T	C	c.1664A>G	p.Lys555Arg	0.2268
P6-PNM	CDKL5	GRCh37	X	18606149	18606149	+	Missense_Mutation	SNP	A	A	T	c.630A>T	p.Leu210Phe	0.0532
P6-PNM	TRIM51	GRCh37	11	55659031	55659031	+	Missense_Mutation	SNP	A	A	C	c.1282A>C	p.Ser428Arg	0.0266
P6-PNM	MFSD6L	GRCh37	17	8701069	8701069	+	Missense_Mutation	SNP	A	A	G	c.1370T>C	p.Val457Ala	0.0204
P6-PNM	ANK1	GRCh37	8	41530107	41530107	+	Missense_Mutation	SNP	C	C	A	c.4861G>T	p.Val1621Leu	0.0216
P6-PNM	SEMA4B	GRCh37	15	90771625	90771625	+	Missense_Mutation	SNP	G	G	A	c.2264G>A	p.Ser755Asn	0.0609
P6-PNM	PIEZO2	GRCh37	18	10671576	10671576	+	Missense_Mutation	SNP	A	A	G	c.8207T>C	p.Leu2736Pro	0.0325
P6-PNM	SVIL	GRCh37	10	29754529	29754530	+	Frame_Shift_Ins	INS	-	-	G	c.5197dup	p.Gln1733ProfsTer8	0.0438
P6-PNM	CENPB	GRCh37	20	3765467	3765467	+	Missense_Mutation	SNP	T	T	C	c.1664A>G	p.Lys555Arg	0.027
P7-Tumor 1	TP53	GRCh37	17	7578271	7578271	+	Missense_Mutation	SNP	T	T	A	c.578A>T	p.His193Leu	0.6101
P7-Tumor 2	TP53	GRCh37	17	7579358	7579358	+	Missense_Mutation	SNP	C	C	A	c.329G>T	p.Arg110Leu	0.0276
P9-PNM	TP53	GRCh37	17	7579358	7579358	+	Missense_Mutation	SNP	C	C	A	c.329G>T	p.Arg110Leu	0.1268
